# Supplementary material for: Prognostic Value of Optic Nerve Sheath Diameters after Acute Ischemic Stroke According to Slice Thickness on Computed Tomography
Source: Diagnostics (Basel). 2024 Aug 12;14(16):1754. doi: 10.3390/diagnostics14161754 (PMC11354098; doi:10.3390/diagnostics14161754)
Supplement: Supplementary file 1 [file diagnostics-14-01754-s001.zip]

Archive with 1 entries (1 files):
- diagnostics-3136391-suppl.pdf
